# Supplementary material for: Efficacy and Safety of Percutaneous ASD Closure in Adults: Comparative Outcomes of Occluder Devices in a Single-Center Cohort
Source: J Clin Med. 2025 Mar 10;14(6):1867. doi: 10.3390/jcm14061867 (PMC11942770; doi:10.3390/jcm14061867)
Supplement: Supplementary file 1 [file jcm-14-01867-s001.zip]

Archive with 1 entries (1 files):
- jcm-3464225-supplementary.pdf
